# Supplementary material for: Single-cell transcriptomic analysis in two patients with rare systemic autoinflammatory diseases treated with anti-TNF therapy
Source: Front Immunol. 2023 Feb 24;14:1091336. doi: 10.3389/fimmu.2023.1091336 (PMC9998688; doi:10.3389/fimmu.2023.1091336)
Supplement: Supplementary Data Sheet 2 — Differentially expressed genes, regulon activities and GSEA [file DataSheet_2.zip]

Archive with 13 entries (13 files):
- CAPS_NT-HD-DEG.xlsx
- CAPS_NT-HD-GO.xlsx
- CAPS_NT-HD-TF(SCENIC).xlsx
- CAPS_TNFi-CAPS_NT-DEG.xlsx
- CAPS_TNFi-CAPS_NT-GO.xlsx
- CAPS_TNFi-CAPS_NT-TF(SCENIC).xlsx
- Readme.txt
- TRAPS_NT-HD-DEG.xlsx
- TRAPS_NT-HD-GO.xlsx
- TRAPS_NT-HD-TF(SCENIC).xlsx
- TRAPS_TNFi-TRAPS_NT-DEG.xlsx
- TRAPS_TNFi-TRAPS_NT-GO.xlsx
- TRAPS_TNFi-TRAPS_NT-TF(SCENIC).xlsx
