# Supplementary material for: Single-cell transcriptomic analysis in two patients with rare systemic autoinflammatory diseases treated with anti-TNF therapy
Source: Front Immunol. 2023 Feb 24;14:1091336. doi: 10.3389/fimmu.2023.1091336 (PMC9998688; doi:10.3389/fimmu.2023.1091336)
Supplement: Supplementary Data Sheet 2 — Differentially expressed genes, regulon activities and GSEA [file DataSheet_2.zip › Readme.txt]

Analysis of differentially expressed genes (DEGs), up/downregulated TF activities (by SCENIC) and GO pathways (GSEA)

DEGs: Differentially expressed genes (DEGs) were identified by the Wilcoxon Rank Sum test using the FindMarkers function of Seurat package. Cut-off for log2FC: 0.5.

TF/GO pathway: top 10 up/downregulated TFs/GO pathways by t.test (tscore and p value were calculated).
